# Supplementary material for: Demographic and Clinical Factors Associated with Reactivity of Anti-SARS-CoV-2 Antibodies in Serbian Convalescent Plasma Donors
Source: Int J Environ Res Public Health. 2021 Dec 21;19(1):42. doi: 10.3390/ijerph19010042 (PMC8751168; doi:10.3390/ijerph19010042)
Supplement: Supplementary file 1 [file ijerph-19-00042-s001.zip]

Archive with 1 entries (1 files):
- ijerph-1492427-supplementary.pdf
